# Supplementary material for: MAGI1, a New Potential Tumor Suppressor Gene in Estrogen Receptor Positive Breast Cancer
Source: Cancers (Basel). 2020 Jan 16;12(1):223. doi: 10.3390/cancers12010223 (PMC7016640; doi:10.3390/cancers12010223)
Supplement: Supplementary file 1 [file cancers-12-00223-s001.zip]

Archive with 2 entries (2 files):
- cancers-574298-Supplementary Methods and Figures.pdf
- cancers-574298-Supplementary Tables.xlsx
